# Supplementary material for: Performance Evaluation of the KRYPTOR Compact PLUS Analyzer-Based B.R.A.H.M.S. CgA Ⅱ KRYPTOR Assay for Chromogranin A Measurement
Source: Diagnostics (Basel). 2021 Dec 20;11(12):2400. doi: 10.3390/diagnostics11122400 (PMC8700334; doi:10.3390/diagnostics11122400)
Supplement: Supplementary file 1 [file diagnostics-11-02400-s001.zip]

Archive with 1 entries (1 files):
- diagnostics-1502482-supplementary.pdf
